# Supplementary material for: Systemic translocation of Staphylococcus aureus promotes autoimmunity: implications in autoantibody-mediated poor immune reconstitution from antiretroviral therapy in HIV
Source: J Virol. 2026 Apr 3;100(5):e01965-25. doi: 10.1128/jvi.01965-25 (PMC13185582; doi:10.1128/jvi.01965-25)
Supplement: Data Set S1 — Raw data for figures. [file jvi.01965-25-s0001.xlsx]

## Sheet: Figure 1A
Figure 1A	CD4	Prothrombin protein	complement protein C4	complement protein C7	Glycated Albumin-human	BPI	Collagen IV	complement protein C1q	complement protein C5	complement protein C6	complement protein C8	CRP	Factor H	Fibrinogen S	Fibronectin	GP2	Jo-1	KU(P70/P80)	La/SSB	LC1	M2	MDA5	Mitochondrial antigen	MPO	Myelin basic protein (MBP)	Peroxiredoxin 1	Ro/SSA(60 Kda)	SmD3	Thyroglobulin	Vimentin	GBM	Collagen V	Histone H1	Nup 62	SRP54	Aggrecan	CENP-A	CENP-B	Chromatin	Collagen I	Collagen VI	complement protein C9	CytochromeC	dsDNA	EBNA1	Elastin	Entaktin EDTA	Factor B	Fibrinogen IV
Control1	-0.3953	-0.22328	-0.49139	-0.56988	-0.346	-0.31491	-0.63293	-0.30673	-0.54817	-0.6602	-0.76136	-0.41639	-0.38847	-0.42021	0.240855	1.02041	-0.31947	-0.43946	-0.51906	-0.09039	-0.55963	-0.26608	-0.46824	-0.48862	0.511372	-0.48732	-0.38343	-0.307	-0.55006	-0.07822	-0.17596	0.078301	0.39985	-0.49104	-0.14539	-0.45608	10.5011	-0.49205	-0.29619	-1.0008	0.206154	-0.31835	-0.44809	-0.20324	-0.50019	-0.66374	10.2564	-0.50149	-0.28686
Control2	-0.42116	-0.89713	-1.00943	-0.83179	-0.53652	-0.40455	-0.96713	-1.02186	-1.00305	-0.67062	-0.76136	-1.05768	-0.46108	-0.1014	-0.34357	-0.68254	-0.17207	-0.68177	-0.49584	-1.04699	2.7173	-0.35239	-0.53166	-0.90146	0.234262	-1.17514	-0.67408	0.208308	2.16433	-0.19704	-0.76754	-0.61694	-0.50658	-0.45362	-0.19158	-0.58073	-0.15977	-0.39501	-0.68971	-0.4758	-0.39938	-0.40186	-0.23475	-0.38124	-0.11051	-0.49768	-0.25616	-0.54954	0.157651
Control3	-0.40458	-0.61213	-0.45711	-0.59378	0.39443	-0.29973	-0.15852	-0.55817	-0.67247	-0.41163	1.00164	-0.6088	-0.42244	-0.52678	-0.38202	-0.30956	-0.39328	-0.38561	0.06212	-0.58023	-0.51738	-0.27678	0.124327	-0.54565	0.136732	-0.59024	0.098932	-0.55364	-0.17592	-0.20129	-0.37254	0.681794	-0.20702	-0.09188	-0.14201	-0.00421	-0.11138	-0.38796	-0.32868	-0.0359	-0.18257	-0.32986	0.02126	-0.36945	1.88668	-0.39216	-0.123	-0.44987	-0.41729
Control4	-0.35671	-0.30289	-0.18487	-0.19444	0.33814	0.240939	1.095	-0.30918	0.468694	-0.08418	0.407967	-0.22282	-0.3234	0.859505	1.20017	0.382779	0.015381	0.753774	0.743212	0.818036	0.977962	-0.12235	-0.1493	0.448636	1.82262	0.136773	0.405044	-0.11761	-0.21358	0.173588	0.699353	1.54633	0.947743	1.20538	0.240819	2.44987	0.028154	-0.34111	1.702	2.68868	3.64883	-0.10958	1.68319	1.86322	0.959284	1.51668	0.094336	-0.22204	1.05822
Control5	-0.3892	-0.41943	-0.56092	-0.54996	0.084836	-0.2561	1.2194	-0.31326	-0.62355	-0.62522	-0.08359	-0.76891	-0.39044	-0.72469	-0.5685	-0.54407	-0.43549	-0.35869	-0.62671	-0.79504	-0.63051	-0.24682	-0.38488	-0.52581	-0.1636	-0.81732	-0.14843	0.014518	-0.45868	-0.0867	-0.6266	-0.32101	2.56193	-0.46608	-0.13097	0.572301	-0.13816	-0.46323	-0.07067	-0.43323	0.353613	-0.2664	0.505546	-0.12426	0.422796	0.074967	-0.11438	-0.26476	-0.57079
Control6	-0.40485	-0.60982	-0.77343	-0.56191	-0.34816	-0.36471	-0.77315	-0.59409	-0.57462	-0.52922	-0.76136	-0.6815	-0.38038	-0.61543	-0.91811	-0.55188	-0.23332	-0.45992	-0.54158	-0.82415	-0.53782	-0.33135	-0.4918	-0.52333	-0.26732	-0.66444	-0.48547	-0.43032	-0.50497	-0.19139	-0.4801	-0.46187	-0.85114	-0.42867	-0.16927	-0.34701	-0.11772	-0.43246	-0.61639	-0.36227	-0.5618	-0.28646	-0.19635	-0.63763	1.71341	-0.56131	-0.16474	-0.3852	-0.4936
Control7	-0.3778	-0.63982	-0.84002	-0.73619	-0.10785	-0.31538	-0.40732	-0.73368	-0.66718	-0.74504	-0.76136	-0.92729	-0.4352	0.639204	-0.91455	-0.57589	-0.43505	-0.41469	-0.6253	-0.64548	-0.97402	-0.42337	-0.59509	-0.62252	-0.40975	-0.96661	0.160772	0.69719	-0.51984	-0.17158	-0.73045	-0.58981	-0.76268	0.207485	-0.19136	-0.23014	-0.1539	-0.7018	-0.48553	0.219532	-0.55012	-0.18848	-0.21768	-0.58281	0.863211	-0.17954	-0.24892	-0.4736	-0.32058
Control8	-0.40445	-0.37328	-0.50804	-0.60872	0.000402	-0.3187	-0.58444	-0.54674	-0.5614	-0.71229	-0.69428	-0.78449	-0.41794	-0.29215	-0.64348	-0.24591	-0.25778	-0.48684	0.608119	-0.5983	-0.34426	-0.27749	0.037345	-0.50598	-0.01343	1.8852	0.207153	-0.72101	-0.39945	-0.22392	-0.35955	-0.41664	-0.85114	-0.20415	-0.17153	0.221718	-0.10621	-0.59222	-0.4252	-0.12104	-0.55961	-0.27561	0.061795	-0.62289	-0.37177	-0.42319	-0.04745	-0.42139	-0.39245
Control9	-0.34557	-0.83482	-0.5854	-0.62963	-0.48456	-0.31681	-0.4632	-0.45939	-0.68041	-0.89834	-0.45902	-0.65208	-0.43951	-0.42916	-0.91811	0.156651	-0.47293	-0.461	-0.58801	-0.74285	-0.68231	-0.37272	0.367153	-0.5816	-0.04594	-0.75	0.358663	-0.59328	-0.56325	-0.32295	-0.69521	-0.27191	-0.46157	-0.45362	-0.17874	0.322998	-0.14427	-0.73395	0.315422	-0.57514	7.60798	-0.33577	-0.06194	4.73185	-0.61146	-0.39681	-0.15957	-0.47301	-0.45899
Control10	-0.33894	-0.67097	-0.7274	-0.60075	-0.35033	-0.40787	-0.79951	-0.31571	-0.6976	-0.70485	-0.76136	-0.41062	-0.40141	-0.59573	-0.91811	-0.60772	-0.46081	-0.685	-0.63093	-0.46982	1.15108	-0.2939	-0.57515	-0.67582	-0.19611	-0.15044	-0.29067	-0.58447	-0.50545	-0.34558	-0.59693	-0.78494	-0.57798	-0.39125	-0.18617	0.120438	-0.14427	-0.72552	-0.22102	-0.87313	2.45309	-0.32164	-0.18142	1.10878	-0.55068	-0.84065	-0.23615	-0.38045	-0.58587
Control11	-0.3648	-0.81059	-0.2544	-0.7093	-0.53002	-0.43632	-0.8227	-0.73613	-0.90123	-0.89016	-0.5351	-0.78737	-0.43412	-0.91454	-0.91811	-0.07562	-0.39198	-0.72161	-0.65626	-1.03193	-0.78727	-0.32671	-0.68569	-0.80848	-0.22707	-0.58216	-0.64934	-0.51841	-0.62752	-0.3569	-0.89921	-0.71516	0.485216	-0.74047	-0.18415	-0.80666	-0.17363	-0.75394	-0.67115	-0.87314	-0.6432	-0.36668	-0.52703	-0.55393	-0.25388	-0.65598	-0.23408	-0.44809	-0.73138
Control12	-0.33112	-0.61444	-0.6657	-0.27709	-0.3893	-0.39554	-0.59076	-0.4749	-0.65925	0.25146	-0.36491	-0.4311	-0.38793	0.152036	0.090903	-0.61219	-0.41016	-0.643	-0.62742	-0.72678	-0.58826	-0.18726	-0.59146	-0.83575	-0.21159	-0.21297	-0.50402	-0.55805	4.93748	-0.29748	-0.81946	-0.76814	-0.85114	-0.74047	0.641674	-0.80666	-0.16635	-0.66965	-0.41592	-1.0008	-0.30448	-0.21314	-0.5569	-0.37299	-0.67101	-0.96636	-0.21442	-0.3229	-0.11829
Control13	-0.34663	-0.22674	-0.40325	-0.26016	0.27752	0.013287	0.828272	-0.39653	-0.17792	-0.28437	-0.72932	-0.64573	-0.33275	0.062483	0.606124	-0.05775	-0.21362	0.228235	0.945147	-0.04221	1.63907	-0.23184	-0.42475	0.012241	0.624384	0.139167	0.704973	0.551847	-0.30423	0.337684	-0.13516	0.717978	1.20384	1.64196	-0.00366	1.74091	-0.09235	-0.46441	0.671812	1.28382	-0.29536	-0.18158	0.435144	-0.47849	7.10942	1.01542	0.146083	-0.09626	0.21621
Control14	-0.43164	-0.77251	-0.85373	-0.62764	-0.55817	-0.38321	-1.2054	-0.65776	-0.75049	-0.40791	-0.33788	-0.40369	-0.41111	-0.11841	-0.78959	-0.69426	-0.4264	-0.55577	-0.64852	-1.04298	-0.9045	-0.34562	-0.56066	-0.64979	-0.16205	-0.90408	-0.52875	-0.50079	-0.68316	-0.19846	-0.81946	-1.0589	-0.85114	-0.74047	-0.22268	-1.09489	-0.18255	-0.7559	-0.815	-1.0008	-0.71474	-0.37292	-0.6337	-0.64293	-0.64896	-0.89652	-0.23581	-0.46411	-0.56635
Control15	-0.36361	-0.22674	-0.25146	-0.41353	-0.09919	-0.2542	-0.79951	0.290022	-0.29164	-0.3253	-0.39294	-0.47899	-0.35216	-0.0611	-0.01291	-0.53346	-0.08505	-0.35223	-0.34668	-0.51398	-0.45058	-0.08525	0.16057	-0.46879	0.29309	-0.47954	0.228797	0.089391	-0.34357	-0.03153	-0.27981	-0.10133	-0.16201	0.032854	-0.06247	-0.07433	-0.10739	-0.58203	-0.22751	0.049245	0.097019	-0.09544	-0.03634	-0.44607	-0.28452	-0.6296	-0.00329	-0.18941	-0.23097
Control16	-0.22477	-0.01904	-0.08009	0.038594	0.807943	0.387964	1.51776	2.06395	0.300759	-0.18688	0.685282	-0.40225	-0.05128	1.97265	0.888727	0.362679	0.038541	1.60455	0.672148	1.67125	1.56955	-0.13875	0.088085	0.927183	2.37374	0.725864	1.44397	1.4195	0.062706	0.175002	1.048	2.51166	0.693198	2.0037	0.125227	2.48882	0.049765	-0.19958	1.276	2.57516	-0.13695	0.071242	3.92115	-0.47731	2.09892	3.39293	0.316847	-0.12712	1.29955
Control17	-0.36185	-0.79076	-0.69183	-0.80724	-1.07993	-0.48814	-0.83753	-0.77538	-0.75821	-0.89104	-0.62128	-0.89899	-0.44939	-1.11783	-0.75482	-0.64161	-0.58675	-0.85441	-0.84564	-1.40548	-0.87174	-0.23378	-0.9066	-0.82399	-0.85582	-1.06855	-1.22124	-0.24819	-0.85605	-0.51877	-1.05402	-0.82237	-0.57173	-0.61686	-0.3319	-0.56921	-0.18854	-0.66171	-0.35011	-0.48318	-0.72539	-0.38386	-0.94457	-0.64564	-0.6293	-0.73093	-0.30789	-0.51514	-0.80444
Control18	-0.4439	-0.51731	-0.5152	-0.50852	-0.93827	-0.33729	-0.31707	-0.52595	-0.57837	-0.66991	-0.47361	-0.24801	-0.35565	1.69287	-0.54057	0.118895	-0.28933	-0.60972	-0.5166	-0.68473	-0.28652	-0.15578	-0.48016	-0.49241	-0.96861	-0.47307	-0.50713	-0.09513	-0.59152	-0.33863	0.473757	0.05987	-0.26674	-0.52673	-0.35257	0.379093	-0.13558	-0.42465	0.263586	-0.00837	-0.38081	-0.1013	-0.16619	-0.61917	-0.60402	-0.12493	-0.0403	-0.25643	3.37587
Control19	-0.30745	-1.25318	-1.13554	-1.29704	-1.07993	-0.58251	-1.36911	-1.07065	-1.2463	-1.31817	-0.65186	-0.68503	-0.54084	-1.09659	-0.91812	-0.88181	-0.64455	-0.24294	-0.96995	-1.54886	-1.10313	-0.54728	-0.9615	-0.99897	-0.96861	-1.22784	-1.24832	-0.43062	-0.79757	-0.34773	-1.23506	-1.14589	-0.7181	-0.74049	-0.35871	-0.82018	-0.20358	-0.80619	-1.07251	-1.00083	-0.80781	-0.47499	-0.94457	-0.30507	-0.05885	-0.85687	-0.39303	-0.7691	-0.85113
Control20	-0.40226	-0.60087	-0.59974	-0.62943	-0.71446	-0.24495	-0.5796	-0.31474	-0.48985	-0.70279	-0.50042	-0.45832	3.17394	0.331264	-0.44245	-0.75729	-0.40752	-0.62858	-0.6425	-0.85602	-0.81288	-0.25319	-0.21948	-0.53331	-0.96861	0.996294	-1.24832	-0.95707	-0.67698	-0.51877	-0.50189	-0.44381	-0.6058	-0.12928	-0.32376	0.151677	-0.07131	-0.50091	1.42019	-0.6633	-0.35495	-0.16682	-0.94457	-0.54787	-0.23888	-0.43341	0.145484	-0.41058	-0.34379
Control21	-0.41908	-1.25318	-0.99574	-1.09243	-1.07993	-0.57572	-1.14421	-1.314	-1.37025	-1.41362	-0.7365	-0.77891	-0.5018	-0.48537	-0.85753	-1.01871	-0.63857	-1.23433	-0.35823	-1.42178	-1.50262	-0.54728	-0.1787	-1.52063	-0.96861	-1.28809	-0.24369	-0.30729	-0.79839	-0.51877	-1.33871	-1.06231	-0.77287	-0.46666	-0.35871	-0.67806	-0.21356	-0.7991	-0.47097	-0.82236	-0.47253	-0.46667	-0.94457	-0.69716	0.003534	-1.15105	-0.29547	-0.79232	-0.42049
Control22	-0.44293	0.991705	1.27306	1.14963	-0.84644	0.530145	1.26896	1.85899	1.5587	1.28589	0.027314	0.126536	0.005888	0.676978	0.518698	1.0611	0.356516	0.945402	0.453778	0.550642	1.44532	0.634052	-0.44125	1.87513	-0.83576	1.1855	0.937526	-0.2156	-0.41024	0.597834	0.524716	2.42542	0.143282	2.09783	-0.25737	0.591889	-0.01889	0.307022	0.333211	1.39625	0.34582	0.394092	-0.14461	0.515053	-0.26164	1.10561	0.58446	0.800242	0.496398
Control23	-0.40518	-0.99116	-0.5539	-0.86055	-1.07993	-0.13068	-0.85121	-0.49669	-0.70312	-0.93842	-0.57496	-0.77526	-0.46544	-0.42616	-0.50932	-0.58995	-0.37332	-0.81346	-0.54328	-0.55936	-0.5498	-0.381	-0.28176	-0.79812	-0.96861	-1.07827	-1.24832	-0.84399	-0.72039	-0.5182	-0.514	-0.81985	-0.34251	1.25925	-0.34465	-0.91791	-0.18156	-0.6992	-0.99489	-0.2844	-0.46632	-0.37027	-0.94457	-0.69716	-0.54285	-0.56611	-0.19623	-0.61614	0.3761
Control24	-0.43392	-0.76561	-0.7728	-0.67256	-0.75959	-0.30741	-0.79536	-0.66224	-0.76882	-0.48601	0.478692	-0.87018	-0.47263	-0.38366	-0.42209	-0.63654	-0.41027	-0.44825	-0.74968	-0.96658	-0.81945	-0.54728	-0.55282	-0.36472	-0.96861	-0.92619	-0.17234	-0.88506	-0.64701	-0.51877	-0.87621	-0.89758	-0.49144	-0.69698	-0.34649	-0.69657	-0.1614	-0.61846	-0.90564	-0.42586	-0.09781	-0.3274	-0.7698	-0.42989	0.245145	-0.68239	-0.14504	-0.49274	-0.31203
Control25	-0.41019	-0.84374	-0.47905	-0.48665	-1.05774	-0.46116	-0.04611	-0.62951	-0.76519	-0.45462	-0.58077	-0.66923	-0.40985	-0.24374	-0.54942	-0.61456	-0.2416	-0.81028	-0.65458	0.844152	-0.2934	-0.46454	0.641466	-0.41735	-0.74432	-0.66791	-0.51168	-0.64393	-0.52883	-0.51877	-0.55765	-0.25103	-0.32577	0.138766	-0.32158	-0.55514	-0.05229	-0.64838	-0.97013	-0.2474	-0.12456	-0.3755	-0.94457	-0.55475	-0.15449	-0.51611	-0.31096	-0.55873	-0.46109
Control26	-0.38277	-0.52815	-0.01285	-0.37714	-0.78728	-0.1647	0.878207	-0.26256	-0.25184	0.046529	-0.49395	-0.14576	-0.38364	1.82531	-0.38476	-0.30009	-0.33755	-0.29471	-0.29383	-0.34102	-0.42874	-0.26938	-0.45284	-0.62001	-0.96861	0.843605	-1.24832	0.490541	-0.53482	-0.51877	0.085651	0.064903	0.187173	-0.36397	-0.31018	0.116059	-0.12086	1.84086	-0.86272	0.014286	-0.09288	-0.23298	0.112213	-0.12879	0.236558	-0.47433	-0.1372	-0.29896	0.950368
Control27	-0.44903	0.309749	1.09699	0.582296	0.768135	0.188392	1.0286	1.34059	0.89938	0.638195	0.011747	0.209537	-0.15842	-0.56916	0.520921	0.776656	-0.17293	0.73529	-0.3167	-0.00386	1.35904	0.202319	-0.47804	1.32748	-0.79189	0.424067	-1.24832	-0.1489	-0.33792	0.03728	0.772625	0.730193	0.696002	-0.74049	-0.17556	-0.23783	-0.06097	-0.09946	0.395283	0.53646	0.225689	0.448699	-0.36357	-0.69716	0.131635	0.992878	0.074448	0.698889	-0.36971
Control28	-0.45617	-0.62066	-0.73056	-1.33769	-1.07993	-0.4982	-0.83881	-0.43686	-1.0604	-0.80844	-0.53426	-0.84557	-0.4799	-0.3284	-0.52902	-0.40699	-0.48049	-0.66898	-0.62932	-0.82104	-0.75959	-0.54728	-0.746	-0.75056	-0.96861	-0.87426	-1.24832	-1.29923	-0.64197	-0.51877	-0.64669	-0.97841	-0.65074	-0.74049	-0.35871	-0.74317	-0.16236	-0.57406	0.629932	-1.00083	-0.40289	-0.3275	-0.94457	-0.62849	-0.64853	-0.58234	-0.15833	-0.3892	-0.41851
Control29	-0.42168	-0.45151	0.031501	-0.23264	0.097965	-0.27886	-0.03424	0.709468	0.3235	0.185623	-0.2898	0.133844	-0.12338	-0.16632	-0.0499	-0.35452	-0.2675	-0.2944	-0.29108	-0.31678	-0.50651	-0.54728	-0.15629	0.065037	-0.96861	-0.14263	-1.24832	-0.09246	-0.33099	-0.51877	-0.58358	-1.04622	0.480817	-0.34081	-0.2665	-0.58145	-0.09574	-0.35616	-0.42376	0.242738	-0.03964	-0.03956	-0.21897	-0.33351	0.125891	0.023025	-0.13604	-0.0703	-0.29941
Control30	-0.41333	-1.04321	-0.93299	-1.33769	-1.07993	-0.54006	-0.66802	-0.84398	-0.88792	-0.7498	-0.5835	-0.83273	-0.3354	-0.139	-0.63011	-1.00276	-0.48653	0.220444	-0.63878	-1.12005	-1.13865	-0.41893	-0.67164	-1.00974	-0.96861	-0.57586	-1.24832	-0.76576	-0.67008	-0.51877	-0.8713	-0.2763	-0.3199	-0.74049	-0.33096	0.048139	-0.16787	-0.59978	-0.26257	-0.39083	-0.06269	-0.34549	-0.01278	-0.16816	-0.19352	-0.4456	-0.08107	-0.55554	-0.4143
Control31	-0.35761	0.0423	0.025388	0.29805	-1.07993	-0.48892	-0.51424	-0.28864	-0.28262	0.527223	-0.40134	-0.55715	-0.40425	-0.15953	-0.38032	0.603619	-0.245	-0.45918	-0.40835	-0.12942	-0.2955	-0.16215	-0.23691	-0.19789	-0.96861	-0.40782	-1.24832	-1.29923	-0.57403	-0.47943	-0.0313	-0.27781	-0.64663	-0.20099	-0.3172	-0.46801	-0.09353	1.08557	0.156142	-0.77522	-0.38335	0.103652	-0.94457	1.15477	-0.79359	-0.307	-0.29924	-0.07647	-0.39355
Control32	-0.35008	2.13772	2.33251	2.04673	0.66212	0.478923	-0.09452	2.6372	2.56826	3.42964	0.868596	1.19791	-0.04762	0.505767	0.480627	0.634347	1.02851	1.13366	2.72686	1.69564	0.794411	0.451707	0.609552	1.31696	-0.42411	0.917194	0.341526	1.04505	0.577729	0.167871	2.86916	0.917801	0.44081	4.89211	0.137705	-0.37564	0.033173	3.85702	1.7155	-0.41499	0.296895	0.959254	1.40175	1.4231	0.202541	0.655145	-0.03743	2.97799	0.820118
Patient1	-0.39809	-0.35828	-0.01056	0.287559	-0.12084	-0.32155	0.366506	0.659013	-0.35379	-0.50391	-0.59117	0.337989	-0.44203	-0.32349	-0.68962	0.789252	0.069061	-0.34792	2.83011	1.07601	-0.67005	-0.25752	-0.02608	-0.72418	0.094933	0.033256	-0.13916	0.868959	-0.27138	-0.25221	-0.85099	-0.57172	-0.05026	-0.74047	-0.05233	0.385324	-0.19242	-0.43677	-0.58205	-0.788	0.351058	-0.2184	-0.55263	-0.19086	-0.61219	-0.76461	-0.1989	-0.50623	-0.60716
Patient2	-0.39756	0.855582	0.252874	-0.48025	-0.00609	-0.1603	-0.23653	0.175733	0.023071	0.357138	0.10262	0.82552	-0.32879	0.47174	-0.7396	0.033816	-0.05886	-0.279	-0.37412	0.308115	-0.37698	-0.11628	0.735015	-0.47498	0.091837	0.416808	1.09148	-0.27617	-0.20039	-0.24939	-0.69336	-0.33911	0.393641	-0.74047	0.073402	-0.28468	-0.17504	-0.61751	-0.97092	-0.90152	-0.47494	-0.14838	-0.61023	-0.58694	-0.67616	-0.85462	-0.19234	-0.3324	0.079572
Patient3	5.38122	0.290191	-0.50706	-0.6844	0.041536	0.128062	-0.11529	-0.41939	-0.24272	0.276019	-0.39494	0.309429	4.12012	-0.72021	-0.17055	-0.58762	1.49201	-0.65269	-0.5261	0.020029	-0.58144	-0.32564	-0.49905	-0.61136	-0.05833	-0.12142	-0.56277	-0.67696	-0.32054	-0.24656	-0.68038	-0.44249	0.219805	-0.42867	1.64302	-0.57294	-0.15695	-0.42991	-0.84377	-0.4758	-0.59465	0.298749	-0.48863	-0.60757	0.480146	-0.65908	-0.27272	-0.48072	-0.60007
Patient4	-0.4506	-0.74944	-0.74992	-0.9493	-0.41095	-0.52407	-0.54543	-0.77368	-0.90917	-1.01816	-0.24477	-0.57794	0.542765	0.45383	-0.70308	-0.57031	-0.5238	-0.84331	-0.79347	-1.00784	-1.16895	-0.05743	-0.73643	-0.96965	-0.44381	-0.88254	-0.68954	-1.15263	-0.63448	-0.38377	-1.11618	-1.07053	-0.83718	-0.74047	-0.2069	-1.09489	-0.20722	-0.75531	-1.20387	-0.9299	-0.7516	-0.27561	-0.69984	-0.66062	-0.77787	-0.80806	-0.4766	-0.58989	0.437137
Patient5	-0.33536	-0.77482	2.59534	-0.59378	-0.26589	-0.29215	-0.29346	-0.19734	0.239932	-0.54857	0.123644	-0.33215	7.08043	3.14132	0.294685	-0.60716	-0.3344	-0.587	-0.24114	-0.56417	0.162819	-0.18512	3.14877	-0.69566	0.005143	-0.23541	3.82485	-0.60649	0.56299	-0.21826	-0.65813	-0.50969	1.45063	-0.6532	0.193726	-0.02759	-0.17151	-0.70513	-0.71105	-0.75961	-0.39062	-0.28284	-0.39262	-0.27456	1.71929	-0.64977	0.406542	-0.54005	0.619024
Patient6	1.52605	-0.66521	-0.76951	-0.75312	-0.21826	-0.41166	-0.93867	-0.74675	-0.81925	-0.94746	-0.39895	-0.38985	-0.43843	0.726966	0.513846	-0.46534	-0.46124	-0.741	-0.43674	-0.90847	0.177813	-0.38592	0.057279	-0.90146	0.598066	-0.37962	-0.3927	-0.39509	-0.55054	-0.39085	-0.88437	-0.88574	-0.00215	-0.74047	-0.17558	-1.09489	-0.1889	-0.71278	-0.86419	-1.0008	-0.7224	-0.36733	-0.58463	-0.6724	-0.51416	-0.881	-0.19993	-0.41724	-0.53885
Patient7	-0.37395	0.414808	-0.43655	4.42436	-0.19878	-0.26037	1.0581	0.552887	-0.06685	-0.70262	0.332882	0.132014	-0.40752	-0.41036	-0.67232	0.622307	-0.26341	-0.26069	0.803722	-0.26505	-0.37698	-0.20794	-0.36676	-0.65351	-0.39736	0.435956	-0.25665	-0.70339	0.258407	0.087296	-0.15185	-0.17111	0.170138	-0.74047	-0.19969	-1.04038	-0.17316	-0.08215	-0.88925	0.247913	-0.58881	-0.13227	-0.5697	-0.60226	-0.77444	-0.75685	-0.3531	-0.35731	-0.30372
Patient8	1.87587	1.25597	0.024699	0.518599	0.024216	0.329154	1.84774	0.539826	0.476628	-0.37963	0.51609	0.792345	-0.35935	-0.01812	0.281227	-0.23698	-0.00432	0.179773	-0.02231	0.635348	0.126015	0.678717	0.588233	-0.18364	0.707981	0.801258	0.36794	1.28737	-0.15338	0.747926	0.028032	0.645611	0.853065	-0.55341	-0.04084	-0.49503	-0.10104	-0.19565	-0.44747	0.489152	-0.07344	-0.04711	-0.05341	-0.48851	-0.32961	-0.16713	-0.06401	-0.32053	0.068925
Patient9	-0.30433	-0.5729	-0.65003	-0.42448	-0.01259	-0.18591	0.008057	-0.14673	-0.52305	-0.42131	-0.38193	-0.56178	-0.39188	-0.58946	-0.91811	0.108633	0.009104	-0.10884	-0.26435	0.103343	-0.64278	-0.30531	-0.56066	-0.11173	0.000499	-0.30273	-0.26593	-0.28057	-0.46348	0.017979	-0.58765	-0.00441	-0.03784	-0.39125	-0.10708	-0.2691	-0.14661	-0.65358	-0.51801	-0.10685	-0.05081	-0.23583	-0.10675	-0.172	0.207612	0.057896	-0.23581	-0.32231	-0.37204
Patient10	0.003583	4.17062	-0.58344	-0.10182	-0.61013	-0.3704	-0.20807	-0.78838	-0.70156	-0.80904	0.175703	0.612622	-0.38056	0.143976	-0.07443	0.395621	-0.40778	-0.56761	-0.51554	-0.36542	-0.42332	-0.3902	-0.32327	-0.16132	-0.01034	-0.51185	-0.21027	-1.08216	0.698973	-0.40641	-0.41704	0.146791	-0.79527	-0.72804	-0.18144	-0.19119	-0.12829	-0.29739	-0.70177	-0.74542	-0.3304	-0.37358	-0.28595	-0.47967	2.07564	-0.42164	-0.29859	-0.55132	-0.28243
Patient11	-0.33404	-0.12635	-0.50804	0.205898	0.143291	-0.27934	-0.42841	-0.14999	-0.14619	-0.26204	0.236773	0.566753	-0.00526	-0.02618	0.165879	-0.44692	-0.11536	-0.307	-0.49443	0.111373	0.191444	-0.28855	0.532057	-0.48738	0.006691	-0.14835	-0.0062	5.6829	0.064624	-0.21968	-0.42261	-0.89349	-0.01456	-0.71556	-0.17829	-0.68201	-0.15718	-0.2919	-0.93194	-0.73123	-0.42639	-0.11747	-0.59317	-0.5669	-0.63523	-0.69633	-0.24616	-0.32468	0.320906
Patient12	-0.14215	0.561348	0.579958	1.05835	7.70128	0.333897	3.15186	1.02882	1.67465	1.36554	2.04883	1.39786	1.0597	0.245171	3.88009	0.052799	0.279884	0.758082	0.477248	1.61905	0.787126	0.212203	0.18594	1.72063	0.819445	1.97016	0.553462	0.961451	0.212599	0.994071	0.33773	2.7391	0.264817	-0.74047	0.36903	0.517766	-0.07755	-0.25956	0.056483	1.55344	1.87895	0.281324	0.057528	0.875374	0.074042	1.02007	0.056734	6.78657	0.319131
Patient13	0.718073	0.051342	0.169634	-0.03311	0.28618	-0.07398	0.119809	1.31128	0.415801	0.005871	0.609195	0.016044	-0.20172	-0.11573	0.369661	-0.34697	-0.08007	0.132388	-0.02231	0.128438	0.693071	0.649827	0.927101	0.27383	0.966515	0.227725	0.185509	0.776468	-0.08455	0.042028	0.170827	-0.04576	-0.35758	-0.3663	-0.02371	-0.55736	-0.07849	-0.26524	-0.08923	-0.14942	-0.41727	-0.03659	0.202601	-0.56572	-0.22423	-0.34715	0.028101	0.103083	-0.11474
Patient14	-0.33921	0.220959	-0.13003	0.454864	0.177931	-0.12188	1.91205	0.734117	0.612828	-0.28512	2.59445	0.562715	-0.30992	0.642787	0.523458	-0.31738	0.060835	0.441466	0.461769	0.461693	-0.15888	-0.16194	-0.18011	-0.12537	-0.07536	0.310897	0.098932	0.133435	-0.02891	0.111344	-0.37995	0.367771	6.9575	-0.74047	-0.00681	-0.66643	-0.14802	-0.24113	-0.76674	0.602676	0.386098	1.05064	-0.15155	-0.06296	-0.73155	-0.02125	-0.25064	0.112576	0.887863
Patient15	-0.40697	-0.49097	-0.77636	-0.53403	-0.24424	-0.28883	0.172522	-0.46837	-0.3723	-0.81127	0.197728	-0.10339	-0.44868	-0.47036	0.615737	-0.08009	-0.30691	-0.19284	-0.34316	0.244876	-0.2284	-0.39912	-0.54072	-0.40432	0.38288	-0.3868	-0.12679	-0.4127	-0.34189	-0.25787	-0.55242	-0.34169	0.039761	-0.51599	0.049067	-0.31584	-0.14286	-0.64965	-0.63309	-0.14942	-0.57932	-0.27988	0.194067	-0.59755	-0.73719	0.444319	-0.27134	-0.54302	-0.5353
Patient16	-0.37064	-0.41713	-0.70096	0.217849	-0.22909	-0.29357	0.157762	-0.50511	-0.18982	0.484397	-0.16168	0.093069	3.01383	0.084871	0.167802	-0.38047	-0.10367	-0.07223	-0.16163	1.29383	-0.073	-0.37665	0.32185	-0.31505	0.212589	-0.31469	0.432873	-0.35545	0.360334	-0.22109	-0.21305	-0.61048	0.388985	-0.46609	-0.18077	-0.6041	-0.14286	-0.63829	-0.71105	-0.24876	-0.40449	-0.2789	-0.00221	-0.48379	-0.30608	0.106005	-0.30963	-0.53827	0.112401
Patient17	4.49302	0.885583	1.53673	0.921922	0.727839	2.42402	2.11552	1.37659	1.29383	0.96218	1.63836	0.484537	-0.17152	4.53387	1.9134	6.93492	6.76389	7.01286	0.392815	2.55659	1.3719	1.8072	6.3055	0.562694	1.82262	1.47053	2.84467	0.886577	1.20909	0.783291	1.27053	1.26203	1.47701	-0.62825	10.2388	1.37475	-0.04584	0.76645	0.676452	1.08515	1.93041	0.497325	1.03037	1.97461	2.53101	0.883506	0.320987	0.439482	4.17426
Patient18	-0.24705	0.419423	0.111856	0.892047	0.32082	-0.15461	0.300087	-0.2504	0.254478	2.88299	-0.23977	0.176728	-0.0635	-0.12916	-0.0802	1.03269	0.190706	0.041926	0.221839	0.352281	0.139646	0.613091	-0.07319	0.78709	0.132087	0.230716	-0.10824	0.168669	4.63577	0.861096	0.007633	-0.02896	-0.75647	-0.74047	-0.03791	-0.54956	-0.10527	0.042911	-0.41685	-0.6319	0.126584	-0.06651	-0.02568	-0.28693	-0.76586	-0.48372	-0.03296	0.134528	-0.03222
Patient19	-0.32542	0.305191	0.1618	0.320422	0.569794	0.379901	1.44607	0.646768	0.969855	0.386162	-0.29083	-0.06646	0.03536	0.331142	2.32481	0.458713	0.017112	0.61162	0.056491	0.227812	0.714881	-0.06528	-0.12937	0.58253	0.556267	0.628629	0.216429	0.996685	-0.06105	0.757828	-0.07582	0.811022	0.530227	-0.42867	0.055827	0.408696	-0.10903	-0.0551	-0.00756	0.858106	0.537573	0.152776	0.403142	0.084982	-0.58156	0.281369	0.081917	0.267426	0.460205
Patient20	-0.04787	2.45829	1.04708	3.87365	0.862068	0.237619	1.18883	0.937389	1.26341	0.668217	0.239776	2.51832	-0.05163	0.504875	2.26521	0.588807	0.938544	0.556697	0.60038	0.937486	0.952063	8.82095	0.425141	0.468472	0.876725	1.4065	1.7068	0.816107	2.4574	0.46783	0.291368	1.06948	-0.12011	-0.74047	0.107201	-0.56515	-0.09212	0.550035	-0.00663	-0.16361	-0.16688	0.14916	0.213268	-0.44018	-0.59577	0.064103	0.11814	0.568821	0.666049
Patient21	-0.26468	2.81253	1.20475	0.786485	1.16517	0.544474	1.64216	0.779017	1.70903	1.18098	0.742346	0.622719	0.523353	0.400993	2.80735	0.234819	0.638543	1.1167	0.610934	1.39421	1.3201	0.548178	-0.04782	1.04744	1.89692	1.28982	0.837931	2.00528	0.36657	0.848364	0.921891	0.981603	0.915149	0.781275	0.145506	1.35917	0.020402	-0.09039	0.803602	2.50421	-0.19206	0.574914	1.13917	-0.3052	-0.66513	1.6098	0.325127	1.05651	0.643868
Patient22	0.121206	-0.01212	-0.2025	-0.31295	0.238551	-0.15793	1.2932	1.94232	0.422413	-0.26204	0.308854	1.37248	-0.14456	0.114423	0.8522	-0.22414	0.150879	0.02685	-0.16233	0.853168	0.070127	-0.16586	0.030097	-0.03487	0.22807	5.14808	-0.00311	-0.50079	4.26332	0.054759	4.91458	0.565489	0.11271	-0.74047	-0.06022	-0.25352	-0.15155	2.83474	-0.78809	-0.13523	0.534288	-0.10202	-0.33289	-0.18379	-0.68057	-0.07867	-0.17889	-0.2434	-0.22121
Patient23	-0.12438	2.10406	1.5994	2.07214	1.87745	0.760743	1.24049	1.68598	3.01549	2.06808	2.56742	3.53464	0.164233	0.880102	3.71475	0.282836	0.54482	1.52485	0.924743	1.57689	3.08807	0.387324	1.75162	3.74019	2.13843	1.53515	1.33884	1.926	0.264402	0.743682	1.3818	1.4675	0.582998	0.35717	0.483045	0.650209	0.043893	-0.05706	1.11359	0.815534	-0.24353	9.98458	1.04743	-0.53095	1.33965	0.38845	0.824655	1.34545	0.658064
Patient24	-0.19321	1.71636	1.65718	1.68674	2.23467	0.530246	2.48135	3.95871	3.41483	1.38861	2.31914	3.77408	-0.03905	1.29563	2.28252	0.817727	0.770362	1.46024	1.21885	2.81255	2.74456	0.843494	1.42544	3.73895	2.02387	2.53023	1.72535	4.49373	0.82992	0.906364	1.52645	1.68848	2.11027	-0.24157	0.239467	0.76707	0.000201	0.885047	0.027712	1.35478	0.547428	0.699846	0.735956	-0.11129	-0.18379	0.630546	0.327197	1.2612	0.691779
Patient25	-0.28723	0.084804	0.068767	0.200919	1.79301	1.02254	3.40699	2.62479	0.854813	-0.12958	0.512085	0.360778	-0.29392	3.14938	3.24183	1.17786	0.424689	2.53608	1.61006	3.05747	3.726	-0.09381	0.16057	2.02437	4.03021	0.618457	1.7037	1.12001	0.654365	0.367391	2.38137	4.07919	2.48278	3.06396	1.33635	3.9379	0.167452	0.155627	2.07231	4.26383	0.076944	0.256009	2.72217	-0.45845	-0.31834	5.29245	0.610424	-0.03812	2.19213
Patient26	-0.39039	-0.18174	-0.3161	-0.13269	-0.04073	-0.28029	-0.23759	-0.41694	0.086543	-0.08269	-0.5321	0.746188	-0.30489	-0.55275	0.012082	-0.3453	0.382698	-0.22838	-0.17359	0.116392	-0.24748	-0.19974	-0.24897	-0.00759	0.025268	1.93187	-0.49474	-0.01191	-0.31598	-0.13622	-0.19821	-0.22797	-0.85114	-0.74047	-0.11948	-0.86119	-0.11185	-0.32582	-0.53471	-0.71704	0.360548	-0.15857	-0.15368	0.053154	-0.79429	-0.41543	-0.11127	-0.23035	-0.35873
Patient27	-0.10038	-0.25443	-0.78714	1.09421	-0.42827	-0.38321	0.050227	-0.24959	-0.56669	-0.74355	-0.27781	-0.61919	-0.31441	-0.80081	-0.87802	-0.36372	-0.26341	-0.46961	-0.52821	-0.54008	-0.74093	-0.3474	-0.60777	-0.57292	-0.32305	-0.65427	0.64004	-0.56245	-0.40496	-0.16309	-0.37624	-0.90383	-0.64472	-0.74047	-0.19474	-1.04817	-0.15977	-0.01119	-0.83263	-0.54676	-0.58991	-0.17566	-0.14941	-0.51091	-0.64552	-0.71495	-0.2672	-0.32824	-0.64709
Patient28	-0.35075	0.225575	-0.10946	-0.11278	0.212571	0.085851	-0.32931	0.413291	0.340429	-0.07302	-0.18571	0.057009	-0.19363	0.005169	-0.91811	0.086858	-0.02012	1.77901	3.15236	0.732715	0.495419	-0.26358	0.013788	0.182088	0.697145	-0.24678	0.748261	0.648742	0.160556	0.194807	0.057704	0.176514	0.229118	0.294801	0.071374	0.993001	-0.06816	-0.44187	0.139084	0.304675	-0.48406	0.082091	0.349807	-0.57044	0.705623	0.431903	-0.00605	-0.12	0.220646
Patient29	-0.31985	0.216344	0.435023	0.463826	0.671549	0.064983	0.390754	0.248388	0.635307	0.305787	0.329878	0.138649	-0.19219	2.0228	1.46162	0.1198	0.011918	0.265927	0.388594	0.456674	1.52321	-0.12377	5.07325	1.90163	0.776098	0.139167	-0.14843	1.09798	-0.20782	0.33627	0.562122	1.03459	0.162378	-0.66566	0.117566	0.509975	-0.04302	-0.35601	0.153005	0.489152	2.26329	0.0022	0.486346	0.05669	-0.70116	0.079622	0.093301	0.181992	2.18326
Patient30	-0.3103	-0.09289	0.116752	-0.1307	0.318655	-0.18022	-0.35355	-0.30265	0.112989	-0.17348	-0.40195	0.044316	-0.20387	-0.43812	-0.4397	0.983554	-0.1422	-0.041	-0.23058	0.129441	0.019692	-0.21579	1.11556	-0.11421	0.156857	-0.17498	-0.0433	-0.01631	0.631581	-0.12065	0.172681	0.097685	-0.85114	-0.34136	-0.0467	0.019159	-0.07473	-0.49656	-0.10686	0.006674	-0.50414	-0.04679	0.080996	-0.58222	-0.76782	-0.12368	-0.0578	-0.03871	-0.30461
Patient31	-0.29147	0.93866	0.449712	2.39082	2.08312	-0.02845	0.23894	0.63289	0.825722	2.78773	0.708308	1.19824	0.119298	0.144871	0.873347	1.53631	0.015164	0.325158	0.303457	0.853168	1.08974	-0.01963	0.002915	0.591208	0.89685	0.592428	1.42542	1.07156	0.442116	9.77607	0.428599	0.349679	-0.30015	-0.10436	0.310445	0.517766	-0.04138	0.526904	0.079686	-0.12104	0.085704	0.098858	0.479945	-0.37652	-0.52494	-0.08488	0.154018	0.635863	0.343975
Patient41	-0.40008	0.297061	1.42577	-0.2504	-0.71807	-0.45103	-0.80869	-0.47365	0.536272	0.529229	-0.35298	-0.56136	-0.38191	-0.3162	-0.36991	-0.54592	0.098746	-0.43272	-0.31532	-0.63808	-0.07797	-0.54728	-0.35728	-0.52605	-0.96861	-0.44571	-1.24832	-0.43963	-0.47505	0.416653	0.521318	-0.72178	-0.59636	-0.27473	-0.23222	-0.22233	-0.11845	2.04566	0.222927	-1.00083	-0.16421	-0.16555	-0.94457	1.21237	-0.00237	-0.30596	-0.37915	-0.08607	-0.24619
Patient1	-0.42196	-0.39289	-0.74601	0.538516	-0.26373	8.17033	-0.19331	-0.56062	-0.65528	-0.59843	2.1089	-0.19887	-0.38955	0.025766	-0.11096	-0.60437	-0.30215	-0.517	-0.39804	-0.49893	-0.44922	-0.005	-0.60415	-0.34357	-0.12335	-0.39996	-0.65244	-0.60649	-0.45724	-0.09378	-0.48751	-0.27708	-0.55159	-0.69062	-0.1499	-0.72875	-0.14333	-0.48087	-0.40571	-0.67447	-0.49793	-0.29928	-0.35849	-0.57633	0.362015	-0.56131	0.076053	-0.39113	0.20645
Patient2	-0.43243	-0.8429	-0.98104	-0.72523	-0.59497	-0.45814	-0.89439	-1.05778	-0.97661	-0.87006	-0.76136	2.93864	-0.39314	-0.79544	-0.91811	-0.66579	-0.458	-0.67638	-0.44096	-0.77196	-0.84998	-0.34918	-0.7618	-0.82584	0.128991	-0.88404	-0.77303	-0.89278	-0.634	-0.38519	-0.67296	-0.61694	-0.85114	-0.42867	-0.20961	-0.66643	-0.14027	-0.66632	-0.65908	-0.68866	-0.50487	-0.39364	-0.27315	-0.53389	-0.24114	-0.65287	-0.27169	-0.59879	-0.68169
Patient3	-0.4266	-0.60405	-0.83414	-0.72722	-0.35466	-0.34858	-0.49061	-0.9541	-0.85627	-0.61703	-0.34289	-0.88546	-0.38829	-0.57961	-0.83957	-0.67416	-0.41947	-0.53315	-0.59716	-0.76694	-0.93858	-0.36666	-0.10581	-0.61012	-0.32615	-0.71979	-0.63698	-0.32021	0.445474	-0.2027	-0.77125	-0.25898	-0.80769	-0.49104	-0.20375	-0.8534	-0.16094	-0.68768	-0.76117	-0.46161	-0.17892	-0.38344	2.32322	-0.37122	-0.78375	-0.42785	-0.2434	-0.56794	-0.36761
Patient4	-0.34899	1.06946	1.56753	-0.01066	0.433334	-0.11079	0.205528	-0.17161	0.777252	0.778323	-0.08272	0.342032	-0.15259	-0.1739	0.006695	-0.11547	-0.00804	-0.21079	0.20555	0.976997	0.379866	-0.54728	0.524966	1.37051	-0.96861	0.155135	-0.19202	-0.1504	-0.14637	-0.12968	1.95688	0.20377	-0.55211	0.371143	-0.1104	0.375903	-0.02335	2.30939	2.52481	-0.22906	0.074964	0.053974	0.56777	1.07012	0.090122	0.203702	-0.28074	0.717113	-0.14048
Patient5	-0.08871	0.560194	-0.62947	-0.68241	0.074011	0.171221	0.661698	-0.82348	-0.55346	-0.61778	-0.28482	-0.91488	-0.24773	0.52189	-0.77998	-0.18115	-0.26925	0.356389	-0.12363	-0.16366	0.211891	-0.29533	-0.41206	-0.11545	0.661538	-0.34042	0.114392	0.252352	-0.27234	0.010906	0.1597	0.803269	0.550404	1.25528	-0.00096	4.49883	-0.04819	0.422617	2.54471	2.74545	2.10744	-0.26805	1.07304	1.52549	-0.44112	1.39098	0.076742	-0.39588	0.193141
Patient6	2.93169	-0.53251	-0.54133	-0.60573	0.541649	0.180232	1.03912	-0.42347	-0.36569	-0.59768	0.068582	-0.47004	-0.42406	0.138603	1.35589	-0.19957	-0.18527	0.365004	-0.09267	0.262944	0.492693	-0.3499	-0.52804	0.164732	0.895302	-0.2022	0.479253	-0.13083	-0.22437	-0.11783	0.005778	1.21292	1.53289	0.407065	0.001974	0.603464	-0.09353	-0.22212	-0.18297	0.659438	0.120744	-0.2549	0.735956	0.072015	-0.44897	1.24355	-0.02399	-0.49793	0.311146
Patient7	0.293198	0.01788	-0.49726	-0.4205	-0.40445	-0.00948	0.064987	-0.46265	-0.48073	-0.06781	-0.45101	0.285774	0.004804	-0.21334	-0.91811	-0.22637	-0.30756	-0.40069	-0.36567	0.739741	-0.25021	-0.35489	-0.62227	-0.47126	3.09516	-0.18694	0.166957	-0.43032	-0.4088	-0.26212	0.024323	-0.09486	-0.6649	0.481907	-0.10979	0.393114	-0.05054	-0.33013	-0.21267	0.616867	-0.53881	-0.27659	0.1834	-0.65885	-0.39946	0.891266	-0.18613	-0.38461	-0.29308
Patient8	-0.05046	3.32026	4.26697	3.41602	1.98153	1.15417	2.6569	4.1461	4.14668	3.18345	0.748627	0.423639	0.364756	-0.14929	1.30328	3.02434	0.546412	2.67992	1.30602	1.5511	3.06531	1.94239	0.326697	3.61252	-0.12145	1.99383	3.78443	2.28374	0.06935	-0.43775	1.39877	3.36014	0.925258	2.29172	0.246105	0.210803	0.012296	2.10554	1.92331	1.5718	0.674932	2.06285	0.330362	0.411838	0.246446	2.53622	1.57081	2.43831	0.392969
Patient9	-0.41864	-0.38482	-0.68921	-0.67743	0.149786	-0.2746	-0.19542	-0.45286	-0.37759	-0.96532	-0.55012	-0.13022	1.15082	-0.7829	-0.24745	-0.3788	0.029666	-0.321	-0.28335	0.033078	-0.24884	-0.35525	-0.5371	-0.47994	0.551623	-0.37782	-0.25047	-0.76505	-0.43158	-0.25787	-0.41704	-0.66864	0.094085	-0.14178	-0.1704	-0.65864	-0.14027	-0.36365	-0.80108	-0.14942	-0.63261	0.211297	-0.02994	-0.52918	-0.44676	-0.10661	-0.30963	-0.55904	-0.67282
Patient10	-0.37926	3.95601	0.110877	-0.69834	-0.32868	-0.37894	-0.88596	-0.49123	-0.39478	-0.54782	-0.3519	0.977549	-0.4636	0.288156	-0.62426	-0.52118	-0.24782	-0.54177	-0.43603	-0.42766	-0.75865	-0.35667	1.16811	-0.47126	-0.0026	-0.36825	1.46871	-0.44353	-0.44357	-0.32719	-0.84172	-0.93872	-0.13252	-0.64071	-0.24994	-0.17561	-0.17551	-0.77943	-0.91431	-0.83057	-0.68444	-0.29369	-0.55476	-0.59991	1.56293	-0.87324	0.0419	-0.56497	-0.50336
Patient11	-0.44861	-0.52674	-0.94676	-0.91843	-0.39363	-0.40787	-0.8227	-0.61939	-0.67379	-1.0844	-0.37592	-0.18474	-0.45713	-1.03812	-0.91811	-0.63117	-0.4396	-0.32746	-0.66822	-0.7579	-1.04218	-0.41017	-0.52623	-1.00932	0.53769	0.239692	-0.47928	-1.0161	-0.4666	-0.38519	-0.98266	-1.21527	-0.41966	-0.66567	-0.25895	-1.09489	-0.19876	-0.69925	-1.21872	-0.92989	-0.77752	-0.15429	-0.75744	-0.67063	-0.35804	-1.06102	-0.45211	-0.58217	-0.88044
Patient12	-0.42851	0.385898	0.101691	0.275284	-0.16177	-0.18906	-0.48707	0.274879	0.148203	0.373853	-0.25378	-0.07276	-0.33394	-0.68217	-0.35214	-0.17768	-0.14699	0.183362	-0.38856	-0.49441	-0.05934	-0.54728	-0.47802	0.512954	-0.96861	-0.32924	-0.75061	0.721356	-0.32054	0.074038	0.10743	-0.36693	-0.6874	-0.2305	-0.19125	0.255981	-0.1255	0.569611	0.61651	-0.06469	0.081238	-0.00843	-0.28677	0.686006	0.218053	-0.15315	-0.17538	0.13164	-0.52714
Patient13	3.62894	-0.95944	1.20475	-0.7561	-0.60796	-0.40977	-0.94605	-0.87655	-0.56007	1.20256	-0.76136	-0.30503	-0.4902	-0.64588	-0.91811	-0.65239	-0.14328	-0.797	-0.72451	-0.71574	-1.08988	-0.4116	0.961531	-0.44523	-0.05833	-0.78351	0.337019	-0.32902	3.6057	-0.34699	-0.68594	-0.95035	-0.38862	-0.55341	-0.25287	-0.44049	-0.16846	-0.74904	-0.81129	-0.7596	-0.38734	-0.34005	-0.40329	-0.49853	-0.72591	-0.7134	0.071568	-0.66583	-0.69855
Patient14	-0.39968	-0.68944	-0.7509	-0.41851	-0.49105	5.11695	-0.29873	-0.64878	-0.68569	-0.53368	-0.76136	0.238751	-0.31082	-0.20797	-0.91811	-0.20515	-0.39198	-0.53746	0.5849	-0.6766	-0.54736	0.599181	-0.36495	-0.59276	0.005143	-0.66803	-0.14534	1.37105	-0.5491	-0.231	-0.16669	-0.15172	-0.53452	-0.07941	-0.16454	0.369742	-0.0893	-0.36914	-0.42242	-0.00752	-0.3304	-0.22465	-0.15368	-0.50973	-0.14653	-0.29594	-0.01295	-0.4202	-0.18838
Patient15	-0.33258	-0.13558	-0.13493	0.905989	0.097826	-0.0901	0.172522	-0.53939	-0.32602	-0.34168	-0.21574	-0.55745	-0.34767	-0.22498	-0.04175	-0.37266	-0.32575	0.010696	-0.02442	-0.2269	-0.15888	-0.27749	0.486753	-0.20348	0.550075	1.96508	0.380308	0.186287	-0.05985	-0.14046	-0.32803	0.281188	-0.12011	0.195012	-0.09244	0.13602	-0.09775	-0.60104	-0.18389	0.375628	-0.51217	-0.28054	0.162066	-0.42426	-0.61146	0.286025	0.016371	-0.31104	-0.26025
Patient16	-0.1518	1.42447	1.75432	0.78497	0.162959	0.076368	0.645916	1.43877	1.6129	1.18535	0.126465	0.283492	0.044863	-0.06174	0.276189	0.673099	0.427266	0.873616	0.302034	0.86223	1.02476	0.603362	1.71299	2.15901	-0.96861	0.89654	1.53918	0.40083	-0.04113	-0.30273	1.96019	1.45375	-0.50939	1.28676	-0.18626	1.0139	-0.0215	2.76891	3.41031	0.271545	1.50639	0.383565	-0.02292	5.2574	0.069068	1.21082	0.100765	1.2377	0.290178
Patient17	-0.37329	-0.80252	-0.85079	-0.88059	-0.34167	-0.36803	-0.67089	-0.56715	-0.74388	-0.84848	0.061574	-0.45447	-0.47906	-0.89394	0.390808	-0.53458	-0.49263	-0.62684	2.10329	-0.77196	-0.62915	-0.30888	-0.41931	-0.73781	-0.30448	-0.61238	-0.5102	-0.51841	-0.45509	-0.14046	-0.96041	-0.16852	-0.18995	-0.74047	-0.21006	-0.44829	-0.18279	-0.73806	-0.72405	-0.84474	0.248129	-0.31868	-0.59957	-0.11188	-0.51489	-0.93222	-0.2572	-0.59285	-0.73759
Patient18	-0.40737	-0.7529	-0.07127	-0.69336	-0.45641	-0.4368	-1.17588	-0.81858	-0.48338	-1.04644	-0.62721	-0.39677	0.52497	-0.21065	-0.07635	-0.46478	-0.49003	-0.80992	-0.56268	0.244876	0.072853	-0.36595	1.46168	-0.91014	-0.07691	-0.75359	1.53055	-0.45675	0.645251	-0.33568	-1.04386	-1.18942	-0.60591	-0.35383	-0.18257	-0.79108	-0.20064	-0.7659	-0.9867	-1.0008	-0.4034	-0.33249	-0.70837	-0.44312	-0.75214	-1.04395	-0.06021	-0.6326	-0.45456
Patient19	-0.30446	-0.40559	-0.6187	1.18682	-0.10785	-0.06355	0.016491	-0.66103	-0.42916	-0.47712	-0.27581	-0.6215	-0.30704	-0.4023	-0.19747	1.19628	0.125121	-0.01192	0.30205	-0.23092	-0.11935	1.62886	-0.53348	-0.27538	0.437064	-0.5672	-0.06804	0.644338	0.333233	-0.02305	-0.07767	0.139038	-0.18374	0.793749	-0.07081	0.330788	-0.07285	-0.56183	-0.18389	0.43239	-0.53115	-0.29632	6.60286	-0.61111	-0.35755	0.410177	-0.15991	-0.36799	-0.24871
Patient20	-0.41493	-0.86944	-0.97222	-0.83677	-0.55817	-0.51079	-1.30766	-1.02186	-0.89859	0.372766	-0.60618	-0.46226	-0.48858	-0.84648	-0.91811	-0.76852	-0.53592	-0.88638	-0.83709	-0.89944	-1.17031	-0.45333	-0.5226	-1.08123	-0.18527	-0.95704	-0.48237	-1.08216	-0.53183	-0.32719	-1.03458	-1.40007	-0.05802	-0.56588	-0.28509	-0.82224	-0.20158	-0.83431	-1.1157	-1.0008	-0.40668	-0.39692	-0.73184	-0.44371	-0.49333	-0.98343	-0.39415	4.96277	-0.76953
Patient21	0.094428	-0.60673	-0.06597	-0.39583	-0.58399	0.23372	-0.59418	-0.23612	-0.11012	0.194759	-0.16792	-0.76314	-0.40072	-0.47988	-0.43036	-0.43369	0.69528	1.45056	-0.47354	-0.17169	-0.16172	-0.54728	-0.43336	-0.023	-0.79906	0.105888	-1.24832	-0.26386	-0.4909	-0.01493	0.317014	-0.40558	-0.62179	-0.74049	-0.20991	0.219242	-0.12115	1.40938	0.950295	0.235434	0.153677	-0.22604	-0.27259	0.882515	0.198621	-0.00853	-0.26123	-0.111	-0.34439
Patient22	0.180879	-0.00174	0.061912	0.267642	1.2496	0.350022	2.84823	0.360228	0.856135	-0.27767	0.511084	0.979569	-0.30866	0.238902	0.829131	0.878586	0.048714	0.985313	0.373114	2.49335	1.29557	-0.14767	-0.10763	1.56814	3.82122	0.996624	0.627672	0.217117	0.182381	0.087296	1.82502	2.58403	2.09785	2.9517	0.175925	4.03139	0.235809	0.024485	1.61105	3.92326	-0.19316	-0.02509	2.06294	-0.57751	0.066199	1.68739	0.396537	0.159446	0.350185
Patient23	0.242011	-0.80021	-0.93305	-0.84772	-0.52353	-0.50557	-1.04515	-0.75246	-0.86156	-1.07398	-0.76136	-0.32523	-0.45857	5.29776	-0.91811	-0.62949	-0.48808	-0.80992	-0.79769	-0.73582	-0.25429	-0.23612	-0.08407	-0.91882	-0.15896	-0.81223	-0.16698	-0.13963	-0.23085	-0.31729	-1.05869	-1.34579	-0.73319	-0.50351	-0.26278	-0.98585	-0.19735	-0.80334	-1.15654	-1.0008	-0.74029	-0.37523	-0.76597	-0.62348	0.778167	-1.01757	-0.31515	-0.64506	6.72158
Patient24	-0.41917	-0.62251	-0.77538	-0.782	-0.48023	-0.33815	-0.45265	-0.67572	-0.61164	-0.53443	-0.49105	-0.47639	1.0047	-0.61275	-0.91811	-0.36372	7.1048	-0.56223	-0.55494	-0.3333	-0.74229	-0.41588	-0.42837	-0.66343	0.390621	-0.70483	-0.11751	1.06275	-0.32102	-0.3668	-0.40777	-0.91805	-0.33119	0.057801	-0.24521	-0.27689	-0.16259	-0.72003	-0.85676	-0.24876	-0.52969	-0.36602	-0.07901	-0.50265	2.08348	-0.36422	-0.31964	-0.6599	-0.66395
Patient25	-0.33709	-0.37443	0.107939	-0.3249	0.504845	0.597119	1.10871	-0.45367	-0.10255	-0.45033	0.276818	-0.63015	-0.31567	0.760997	1.10789	0.455922	-0.05258	1.0887	0.310493	1.18542	1.41961	-0.30567	0.557426	0.598647	1.8737	-0.11185	1.20588	0.79849	0.099879	0.186319	0.645573	1.78282	1.19918	2.7147	0.222117	2.48103	0.006308	-0.31131	1.0412	2.39068	-0.31178	-0.24733	1.24798	-0.59637	0.18629	2.64491	0.407577	-0.23688	0.838177
Patient26	-0.40883	1.33398	1.9842	1.19936	1.01064	0.75905	0.257676	1.47315	1.66439	1.94019	0.242071	1.06827	-0.03093	1.16487	0.951101	0.962951	0.457936	0.924974	0.589495	0.879112	1.20635	0.451832	0.358793	1.63695	-0.84769	0.344302	0.573809	-0.19244	0.20524	1.73673	1.89678	0.819987	-0.52492	-0.01579	-0.09157	-0.19433	0.017817	2.13257	1.59963	0.550651	0.759143	0.50071	-0.47932	2.61683	-0.77663	0.744906	0.240825	1.17556	1.30951
Patient27	-0.43469	-0.84175	-1.07113	-0.88756	-0.56683	-0.42921	-1.12844	-0.94349	-0.85231	-0.79564	-0.36891	-0.43398	-0.50278	-0.61006	-0.61464	-0.71827	-0.51731	-0.84977	-0.49443	-0.84322	-1.14305	-0.4437	-0.64402	-0.96965	-0.27197	-0.74851	-0.21646	-0.77826	-0.58076	-0.39226	-1.06982	-1.01884	1.48788	-0.05446	0.307741	-1.04038	-0.19571	-0.73493	-0.93565	-0.92989	0.028764	-0.41402	-0.5313	-0.10657	1.27618	-0.97567	-0.36552	-0.70439	-0.81035
Patient28	-0.41281	-0.74944	-0.76951	-0.71129	-0.53219	-0.03604	0.233669	-0.89287	-0.64999	-0.89537	-0.55813	-0.65265	-0.01371	-0.52767	-0.23784	-0.09293	-0.39198	0.029003	0.009349	-0.06931	-0.03347	-0.39484	-0.68026	0.029598	1.2653	-0.62405	-0.44527	-0.70779	-0.46948	-0.31021	0.339584	0.104146	-0.50813	0.681486	-0.02214	0.98521	-0.01671	-0.47617	-0.00477	0.95744	0.097384	-0.3052	0.699688	-0.41189	-0.71611	0.995243	-0.18544	-0.58633	-0.42616
Patient29	-0.36374	-0.53482	-0.74992	-0.541	-0.2096	-0.29452	-0.70568	-0.71083	-0.59181	-0.68699	-0.3539	5.44524	1.15154	-0.57693	-0.91811	-0.57589	-0.42077	-0.42115	7.2354	-0.59328	-0.65096	0.44546	-0.39213	-0.6188	0.028365	-0.79309	-0.44836	-0.38187	-0.53975	-0.20695	0.011342	-0.7255	-0.5609	-0.27899	-0.00546	-0.42491	-0.13816	-0.27367	-0.60618	0.035055	-0.62495	-0.28712	-0.22408	-0.56572	-0.01027	-0.40923	-0.27824	-0.45402	-0.52288
Patient30	-0.22039	-0.66405	-0.89388	-0.81685	-0.58198	-0.52027	-1.22859	-0.95573	-1.00834	-0.7882	-0.69028	-0.8217	-0.15409	-0.45603	-0.91811	-0.77522	-0.54696	-0.91654	-0.75336	-0.10042	-1.0967	-0.35881	-0.70744	-0.93741	-0.2472	-0.65696	-0.64625	-0.72982	-0.66638	-0.30739	-1.01233	-1.03952	-0.85114	-0.70309	-0.23687	-1.09489	-0.19031	-0.74786	-0.78716	-1.0008	-0.15228	-0.37128	-0.21555	-0.53566	0.223788	-1.06413	-0.31308	-0.51039	-0.74646
Patient31	3.16031	-0.43097	-0.18095	-0.08191	-0.01475	0.131382	-0.08472	-0.33122	-0.0642	-0.29777	-0.05656	-0.17868	-0.30884	-0.42469	-0.62426	-0.48321	-0.30215	-0.33069	-0.34386	-0.2259	0.048317	3.29269	-0.10219	-0.25431	0.276061	-0.51485	-0.41126	0.261161	0.026492	-0.17582	-0.04244	-0.48255	0.967921	-0.05446	0.184263	-0.29247	-0.10856	-0.6624	-0.35559	0.091817	-0.42165	-0.23122	-0.10888	-0.47849	-0.31172	-0.48992	-0.20131	-0.14313	-0.20879
Patient32	0.019688	1.40253	4.0642	2.12963	0.698177	0.678851	0.44257	2.10843	3.12512	2.86662	0.430306	-0.05676	0.461197	-0.02285	1.45034	-0.09935	0.981922	0.892161	0.588927	0.657021	1.00407	0.739587	0.86859	1.39552	-0.96861	0.688792	-0.42934	0.197553	0.328232	0.11507	2.0501	0.565006	-0.23512	1.69823	-0.17952	0.437498	0.0081	1.29801	1.42478	-0.30117	0.314278	0.377801	3.54e-05	1.97327	-0.17138	0.526584	-0.07381	0.849853	0.417841
Patient33	-0.25567	-0.30059	-0.21425	-0.21236	0.658559	0.11573	0.615311	-0.04223	0.132824	0.063175	0.515089	-0.08464	-0.32879	-0.16319	0.842588	-0.14653	-0.16925	0.225004	-0.0779	0.451655	0.541765	-0.22043	-0.11669	0.299865	0.912331	3.04333	0.538002	0.587082	-0.26106	0.12549	-0.00349	0.518967	0.208941	0.344696	0.017521	0.993001	-0.07614	-0.18036	0.070405	0.489152	-0.41252	-0.06816	0.678354	-0.50796	2.12637	0.908336	0.084677	-0.13068	-0.1449
Patient34	-0.27489	-0.44943	-0.66374	-0.54	0.223396	-0.35143	-0.26289	-0.27163	-0.55875	-0.22111	0.478047	-0.35898	1.28006	-0.50887	-0.75883	0.56759	-0.34674	-0.37915	-0.24184	-0.58124	-0.55282	-0.1441	-0.40844	-0.49978	0.028365	-0.37603	0.052551	-0.37306	-0.29464	-0.16734	-0.45784	-0.69707	1.16659	-0.46609	-0.14719	-0.72875	-0.12477	-0.42893	-0.52451	-0.48999	-0.41873	-0.29928	0.006326	-0.62643	0.350496	-0.49768	-0.20545	-0.33655	-0.43326
Patient35	-0.39679	0.889472	1.07761	0.830056	0.621593	0.008271	-0.59086	1.19051	0.871276	1.67669	0.172647	0.555209	-0.2697	-0.5357	-0.12565	0.068358	-0.01463	0.339325	0.049027	-0.54657	0.336125	0.133413	-0.40881	0.966753	-0.96861	1.92602	-1.24832	-0.79854	0.053101	-0.11159	1.84512	-0.59037	-0.64779	-0.74049	-0.14559	0.33742	-0.0695	0.91242	1.01344	-0.31049	0.015825	0.483404	0.216795	0.819958	-0.56867	-0.24636	-0.18392	0.861615	-0.33098
Patient36	-0.38227	-0.31789	-0.31803	1.10106	-0.57039	0.021261	-0.16874	0.086189	-0.06111	-0.11831	-0.41588	-0.63102	-0.12567	-0.54841	-0.13897	-0.28722	-0.28392	-0.25777	0.256087	-0.67815	-0.36203	-0.00068	-0.56663	0.149509	-0.67032	-0.34863	2.92287	0.034832	-0.53227	-0.51877	-0.13063	0.115747	-0.38438	1.1323	-0.25739	-0.19947	-0.14759	-0.35857	0.905512	0.110032	-0.12472	-0.07624	0.017036	-0.63492	0.219744	0.067557	0.016528	-0.2757	-0.40974
Patient37	-0.12501	-0.30131	0.0691	0.618841	-0.45386	0.033005	0.279016	0.180884	0.254119	1.16728	-0.39041	-0.26655	0.166019	-0.31131	-0.05798	4.46212	0.164549	-0.17222	-0.3774	-0.34945	0.389649	-0.40476	0.691344	1.6817	-0.96861	-0.27668	0.351662	0.697007	0.684777	-0.21235	-0.12099	0.343836	-0.31497	0.008984	-0.20627	-0.53551	-0.10881	-0.18961	0.135906	0.697611	-0.19533	-0.15965	-0.46039	-0.17408	0.227523	2.91669	-0.17145	-0.29844	-0.43183
Patient38	1.7655	-0.78066	-0.9348	-0.53703	-0.80589	-0.5709	-0.88719	-0.81887	-1.16001	-1.04233	-0.63472	-1.12797	-0.4544	-1.0159	-0.86081	-0.53138	-0.44547	-0.92121	-0.81155	-1.35587	-1.24894	-0.54296	-0.77467	-0.83096	-0.96861	-1.13085	-0.02106	-1.05462	-0.63436	-0.51877	-0.79138	-0.47113	-0.63226	-0.52535	-0.31634	-0.88852	-0.19241	-0.73735	-0.95116	-0.66226	-0.55988	-0.38711	-0.94457	-0.65203	-0.47825	-0.70746	-0.25419	-0.62761	-0.88874
Patient39	-0.25183	-0.04529	0.987643	-0.22186	-0.28483	0.143829	0.053591	0.246594	0.89844	0.584804	-0.19096	-0.38394	-0.30006	-0.38212	-0.01907	-0.56689	-0.02493	0.074887	0.007179	2.00917	-0.32898	-0.29002	-0.17422	0.431789	-0.51726	0.589159	-0.39106	-0.57846	-0.25875	0.076596	2.02273	-0.01378	0.109086	2.33717	-0.24801	0.553836	-0.07451	3.01443	1.72079	0.259721	-0.17175	-0.16003	0.239147	1.44883	-0.34044	0.012906	-0.18299	0.210516	-0.17854
Patient40	-0.43185	0.416951	-0.29711	0.974285	-0.40921	-0.20347	-1.19809	0.171221	-0.25713	0.48256	0.055424	-0.55561	-0.37037	-0.89896	-0.56959	0.020829	-0.00778	0.448425	-0.33018	-1.03303	-0.64743	-0.10459	-0.87994	-0.48129	-0.96861	0.049768	0.550586	-0.8826	-0.22772	0.296932	-1.18402	-0.83106	-0.59365	-0.16117	-0.19483	-0.34378	-0.14868	-0.02023	-0.01435	-0.46791	-0.19628	0.182427	-0.93483	0.043659	-0.76412	-0.5593	-0.22921	0.043961	-0.60456
Patient41	-0.30995	0.201217	-0.03722	0.229974	0.088779	-0.13698	-0.1401	0.792673	0.13279	0.066776	-0.23731	-0.35532	1.70812	-0.1402	-0.24638	1.05925	-0.1243	-0.17847	0.210876	-0.76366	-0.32805	0.164809	-0.74081	0.082806	-0.96861	-0.62859	-0.01259	-0.72797	-0.2876	-0.51877	0.307884	0.608844	-0.25461	0.221564	-0.21537	-0.46765	-0.09674	-0.43341	-0.64236	0.685615	-0.42065	0.186672	-0.62861	-0.55837	-0.53384	1.12113	-0.07964	0.300398	-0.1729
Patient42	-0.34844	-0.00409	-0.61562	-0.72385	-0.63008	-0.49166	-0.76227	-0.66972	-0.68147	-0.15813	-0.4938	-0.81175	-0.43461	-0.42846	-0.67193	-0.54856	-0.45703	-0.72464	-0.65175	-1.19276	-0.68397	-0.26806	-0.66138	-0.6975	-0.96861	-1.00892	-0.31698	-0.54292	-0.64021	-0.51877	-0.64607	-0.63694	-0.41974	-0.34357	-0.26279	-0.29472	-0.15705	-0.52242	0.430285	-0.6298	-0.6302	-0.10544	-0.63079	-0.37521	-0.0788	-0.70665	-0.24141	-0.23573	-0.46228
Patient43	0.895537	-0.99384	0.006561	-0.62617	-0.69589	-0.49138	-0.78139	-0.74728	-0.2163	-0.48353	-0.51028	0.126317	2.56968	-0.84554	-0.32361	-0.76569	-0.36743	-0.79663	-0.52879	-0.41894	-1.21783	-0.22368	-0.71575	0.024386	-0.96861	-0.61807	-1.24832	-0.6218	-0.62789	-0.51877	-0.65109	-0.26197	-0.67337	0.780143	-0.31782	-0.26527	-0.16114	-0.46177	-1.09263	-0.50103	-0.06258	-0.22959	-0.94457	-0.27799	0.259207	-0.60584	-0.30815	-0.32621	-0.7808
Patient44	2.06484	-0.20853	1.74626	-0.04189	0.043178	-0.5804	-0.40801	-0.35798	-1.04833	-0.7899	-0.36661	-0.27757	-0.3922	-0.16303	-0.82156	-0.23787	-0.45628	-1.03663	-0.53678	-0.87895	-1.47338	-0.16376	-0.61171	-1.04131	-0.96861	-0.82204	-0.93341	-0.60216	0.113401	-0.51877	-0.17746	-0.45347	-0.44938	0.41791	-0.20147	-0.70068	-0.14818	-0.35465	-0.99265	-0.20118	-0.53101	-0.11722	-0.03818	-0.40033	0.095444	-0.61365	-0.38988	0.09774	-0.73088
Patient45	-0.44398	-0.41264	-0.53551	-0.45815	-0.37597	-0.4912	-0.78051	-0.44899	-0.82773	-0.62804	-0.4542	-0.81489	-0.43299	-0.91812	-0.60852	-0.32466	-0.37747	-0.79899	-0.46003	-1.11976	-0.22294	-0.09841	-0.79011	-0.56459	-0.96861	-0.79185	-0.98192	-0.57772	-0.31677	-0.51877	-0.62456	-0.32739	0.48317	-0.31245	-0.2156	-0.51822	-0.12039	0.612214	-0.376	-0.24771	-0.49174	-0.24046	-0.52347	-0.56052	0.03016	-0.41787	-0.20551	-0.24145	-0.76465
Patient46	-0.41422	-0.11504	-0.0796	0.929182	-0.89918	-0.32659	-0.54314	-0.52897	-0.19898	0.075791	-0.39709	-0.35343	-0.37481	-0.44036	-0.14506	-0.65877	-0.10235	-0.13936	-0.35545	0.922696	-0.61885	-0.24609	0.722312	0.079075	-0.96861	-0.53586	-1.24832	-0.53146	-0.0057	-0.24945	-0.3167	-0.1487	-0.71011	-0.32472	-0.29899	-0.36228	0.012244	0.172585	-0.41494	-0.32433	-0.05575	-0.05962	-0.822	0.419772	-0.4024	0.135295	-0.20705	-0.17567	-0.36428
Patient47	-0.40287	-0.7984	-0.36906	-0.20008	-0.85799	-0.47767	-1.26067	-1.00801	-0.41125	-0.51037	-0.46335	-0.5946	-0.19997	-1.01536	-0.68362	-0.73047	-0.4581	-0.69531	-0.77642	-1.10817	-0.88633	-0.07036	-0.25937	-0.72997	-0.83904	-0.81163	-0.49832	-0.79138	-0.73033	-0.32443	-0.53995	-1.12625	-0.74293	-0.36202	-0.30935	-0.62064	-0.16751	0.252807	-0.17945	-0.73316	-0.09199	-0.33267	-0.72163	1.51873	-0.38416	-0.40232	-0.37281	-0.42294	-0.73216
Patient48	-0.42254	0.057356	0.682992	-0.13089	-0.39867	-0.3066	-0.57912	-0.14214	0.241686	0.327493	-0.24589	-0.15114	-0.24289	-0.68616	-0.15204	-0.2048	-0.26907	-0.15594	-0.41652	-0.69517	-0.00284	-0.54728	-0.25756	0.480753	-0.96861	-0.29264	-0.02676	0.613874	-0.46427	-0.25495	-0.19635	-0.49741	-0.68775	-0.74049	-0.28437	-0.0764	-0.12134	0.128495	1.30064	-0.33198	0.053485	-0.03559	-0.94457	0.387415	-0.25041	-0.56493	-0.30701	0.88957	-0.48874
Patient49	1.25813	0.775053	1.89235	0.94951	0.955844	0.215436	0.465494	1.25258	1.91185	1.16444	0.216645	0.234841	-0.00216	0.134739	0.46204	0.331211	0.654673	0.894239	0.373699	0.212996	1.06649	1.29518	0.077086	1.56275	-0.80561	0.843924	0.740111	0.506253	1.81337	0.434375	1.59935	0.759594	-0.55183	2.31717	-0.2715	0.519053	-0.03974	2.78086	3.64376	0.179052	0.414517	0.325748	0.596802	1.88537	-0.34531	0.814311	0.014941	0.85361	0.525456
Patient50	0.278258	0.2372	0.62775	-0.23775	0.110222	-0.23361	-0.06954	-0.01281	0.305826	0.24382	-0.22691	-0.42325	-0.30043	-0.72097	-0.01213	0.310184	-0.20951	-0.13549	-0.12427	0.059797	-0.41947	0.03511	-0.24659	0.074655	-0.96861	-0.32668	-1.24832	-0.61919	-0.36123	0.096022	0.653569	-0.00841	-0.54904	-0.47524	-0.2293	0.617001	-0.08393	2.34071	1.40648	-0.22914	-0.13209	-0.05288	-0.10544	1.24731	-0.7318	-0.10085	-0.19219	0.334019	-0.48034
Patient46	-0.31535	-1.25318	-1.54791	-1.33769	-1.07993	-0.74616	-1.97576	-1.70514	-1.74374	-1.47032	-0.76136	-1.41502	-0.57355	-1.40171	-0.91812	-1.03916	-0.76242	-1.39238	-1.1311	-1.81058	-1.82071	-0.54728	-1.0999	-1.52063	-0.96861	-1.63627	-1.24832	-1.29923	-0.91563	-0.51877	-1.33871	-1.76356	-0.85115	-0.74049	-0.35871	-1.0949	-0.21356	-0.94451	-1.28369	-1.00083	-0.88248	-0.57413	-0.94457	-0.69716	-0.82822	-1.34967	-0.51859	-0.90518	-1.16297
Patient49	2.49451	1.07903	0.616829	-0.42601	0.322504	-0.27021	-0.5073	-0.32094	0.288556	2.55295	-0.08183	2.07811	-0.27317	-0.12189	-0.20917	-0.36119	-0.11675	-0.40759	-0.14308	0.025017	0.352102	0.149994	0.221304	0.276343	-0.9193	-0.03709	-1.24832	-0.38124	-0.32843	0.490821	1.42783	-0.28226	-0.67104	0.088685	-0.25198	-0.27679	1.6626	2.06785	0.424611	-0.23491	-0.11251	-0.11844	-0.71611	1.39556	-0.63686	0.145587	-0.25362	0.097255	-0.25905
Patient50	-0.36185	-0.03072	0.944983	-0.22862	0.047693	-0.19323	-0.85519	0.53626	-0.06778	1.17121	7.7626	-0.47957	-0.37383	-0.29322	-0.37222	-0.26159	-0.04479	1.8116	-0.10928	3.60701	-0.45437	-0.54728	-0.44006	-0.21258	-0.54559	-0.37115	-1.24832	-0.28573	-0.22754	0.077112	0.12571	-0.39731	-0.488	-0.53264	-0.22812	-0.29953	-0.06005	1.58988	1.686	-0.80025	-0.08739	0.124419	-0.03236	1.14772	0.094338	-0.1937	-0.17575	0.403105	-0.15426
[truncated: 38 more columns]

## Sheet: Figure 1B-1D
Figure 1B-1D
Anti-CD4 IgG (MFI)				Anti-prothrombin IgG (MFI)				Anti-CD8 IgG (MFI)				antiCD4IgG	Bl CD4 (c/mL)
Control	HIV+/ART-naive	HIV+/ART+		Control	HIV+/ART-naive	HIV+/ART+		Control	HIV+/ART-naive	HIV+/ART+		346.857	814
346.857	336.357	246.357		446.286	387.786	372.786		707.429	549.429	708		249.357	703
249.357	338.357	206.857		154.286	913.786	177.786		1036.93	201.429	1096		311.857	555
311.857	22127.4	228.857		277.786	668.786	281.286		883.429	0.001	978		492.357	488
492.357	138.357	1502.86		411.786	218.286	785.786		1175.93	99.9286	860		369.857	1073
369.857	572.857	12891.4		361.286	207.286	312.286		1331.93	1476.93	742		310.857	790
310.857	7591.36	2942.86		278.786	254.786	550.786		260.929	1187.43	1358		412.857	763
412.857	427.357	258.857		265.786	722.786	376.286		674.929	111.429	1534		312.357	932
312.357	8910.36	407.357		381.286	1087.29	2257.29		1301.43	658.929	3094		534.357	686
534.357	689.857	145.857		181.286	294.786	314.786		951.429	632.429	1024		559.357	534
559.357	1850.86	15520.4		252.286	2350.29	127.286		1000.43	16.4286	878		461.857	730
461.857	577.857	330.357		191.786	488.286	244.286		598.429	893.929	3350		588.857	975
588.857	1301.36	583.357		276.786	786.286	484.286		688.929	65.4286	1244		530.357	1070
530.357	4544.86	429.857		444.786	565.286	195.286		572.929	860.429	618		209.857	807
209.857	558.357	301.357		208.286	638.786	216.786		398.929	4.92857	890		466.357	821
466.357	302.857	689.357		444.786	330.286	367.286		513.429	369.929	2402		989.857	859
989.857	439.857	272.857		534.786	362.286	166.286		1048.93	653.929	2524
473	18778.4	2519.36		200.379	926.786	542.286		480	0.001	536		473	513.216
163.617	905.857	2749.86		318.874	724.786	196.286		580	115.929	470		163.617	601.164
678.104	610.357	256.857		0	675.286	273.286		680	445.929	0		678.104	913.928
320.631	1656.86	566.357		282.664	1608.29	380.786		660	389.929	1444		320.631	400.979
257.186	839.357	198.357		0	1761.79	178.286		580	1615.43	1456		257.186	554.061
167.284	2294.36	280.857		972.771	537.786	218.286		960	948.929	654		167.284	1478.6
309.618	1368.36	465.857		113.542	1454.79	311.286		2048	95.9286	584		309.618	1075.97
201.247	1108.86	1006.36		211.28	1286.79	255.286		1160	991.429	754		201.247	782.247
290.728	754.357	13753.4		177.423	579.786	356.286		812	516.429	884		290.728	943.931
507.164	365.357	873.357		314.174	464.286	412.786		1334	42.9286	3148		507.164
394.124	1458.86	800.857		677.261	432.786	348.286		778	161.929	530		394.124	873.763
144.282	514.857	341.251		274.088	640.786	928.471		996	330.929	156.429		144.282	1137.89
117.337	631.357	395.99		347.388	636.786	405.289		2402	475.929	844.929		117.337	363.466
247.398	667.357	1365.98		90.9865	502.786	412.47		678	34.4286	789.429		247.398	660.977
278.88	738.357	8494.19		561.368	949.786	204.757		696	673.929	860.929		278.88	758.803
488.968		209.04		1469.37		723.714		1072		41.4286		488.968	271.873
517.379		668.677				630.231				154.929		517.379	96.459
		523.545				541.266				323.929
		5213.99				112.381				0.001
		9622.88				452.675				49.9286		336.357	1200
		163.316				364.228				968.929		338.357	630
		275.52				493.189				0.001		22127.4	500
		318.315				197.07				566.929		138.357	670
		244.142				567.892				823.929		572.857	570
		328.842				671.763				34.4286		7591.36	900
		6581.17				878.89				1208.43		427.357	570
		2886.53				645.823				15.4286		8910.36	1100
		295.847				1121.09				162.929
		521.486				1006.46				804.929
		648.331				710.258				698.429		689.857	460
		221.651				1160.3				1375.43		1850.86	400
		1265				1010.61				51.4286		577.857	400
		11243				529.728				11.4286
		473				280.127				273.929
		2193.39				1981.8				729.929		1301.36	283
		1647.1				1150.79				1390.43			260
		1911.58				523.412				1144.93		4544.86	250
		887.836								1176.93		558.357	200
												302.857	250
												439.857	270
												18778.4	270
												905.857	69
												610.357	97
												1656.86	106
												839.357	84
												2294.36	80
												1368.36	100
												1108.86	130
												754.357	100
												365.357	60
												1458.86	35
												514.857	20
												631.357	344
												667.357	53
												738.357	136
												246.357	557
												206.857	755
												228.857	646
												1502.86	550
												12891.4	400
												2942.86	630
												258.857	360
												407.357	450
												145.857	670
												15520.4	520
												330.357	530
												583.357	460
												429.857	700
												301.357	670
												689.357	540
												272.857	620
												2519.36	290
												2749.86	620
												256.857	910
												566.357	620
												198.357	410
												280.857	800
												465.857	570
												1006.36	500
												13753.4	830
												873.357	810
												800.857	543
												341.251	1041
												395.99	1472
												1365.98	636
												8494.19	641
												209.04	740
												668.677	420
												523.545	494
												5213.99	280
												9622.88	452
												163.316	1340
												275.52	743
												318.315	500
												244.142	420
												328.842	817
												6581.17	439
												2886.53	558
												295.847	573
												521.486	563
												648.331
												221.651	707
												1265	1998
												11243	304
												473	972
												2193.39	529
												1647.1	183
												1911.58	545
												887.836	581

## Sheet: Figure 2
Figure 2
Healthy	HIV+/low anti-CD4	HIV+/high anti-CD4		anti-CD4 IgG	anti-SA IgG
0.949	0.903	0.867		18.7	0.903
0.155	0.499	1.221		23.5	0.499
0.41	0.699	1.012		89.8	0.867
0.321	0.34	0.999		428.2	1.318
0.381	0.613	0.293		10	0.699
0.321	0.328	0.291		111.9	1.114
0.232	0.823	0.388		38	1.221
1.072	0.622	1.103		385.2	1.187
0.219	0.231	1.318		942.1	1.044
0.903	0.554	1.114		10.4	0.231
0.199	0.432	1.187		29.3	0.554
0.335	0.648	1.044		13.1	0.432
0.972		0.327		38.3	0.291
0.39		0.478		20.3	0.648
0.104				439.6	0.327
0.539				138.8	1.012
				19.8	0.34
				10.2	0.613
				8.8	0.328
				19.2	0.823
				826.1	0.478
				26.2	0.622
				171.1	1.103
				106.2	0.999
				180.2	0.388
				58.7	0.293
				33.7	0.949
				8.2	0.155
				33.9	0.41
				16	0.321
				12.9	0.381
				8.4	0.321
				5.2	0.232
				3.8	1.072
				13.7	0.219
				9.1	0.903
				5.6	0.199
				2	0.335
				6.9	0.972
				12.3	0.39
				11.5	0.104
				15	0.539

## Sheet: Figure 3
Figure 3B
Anti-CD4 IgG (OD)				Total IgG (OD)
PBS	SA-PGN	BS-PGN		PBS	SA-PGN	BS-PGN
0.201	2.935	0.134		0.606	0.77	0.602
0.262	0.628	0.175		0.97	1.127	0.902
0.156	0.326	0.313		0.967	1.022	0.838
0.135	0.431	0.423		0.782	0.694	0.822
0.212	0.527	0.241		0.659	0.766	0.872
0.292	0.363	0.206		0.948	0.698	0.726
0.141	0.321	0.13		0.682	1.143	0.664
0.326	0.553	0.495		0.805	1.163	0.72
Figure 3C
	PBS								SA-PGN								BS-PGN
IgG1	0.062	0.074	0.082	0.056	0.039	0.062	0.023	0.083	0.039	0.046	0.052	0.07	0.039	0.037	0.011	0.026	0.049	0.038	0.015	0.015	0.008	0.01	0.047	0.059
IgG2a	0.031	0.027	0.041	0.038	0.011	0.041	0	0.019	0.001	0.013	0.023	0.031	0.034	0.027	0.005	0.007	0.015	0.022	0	0.009	0.002	0.005	0.027	0.026
IgG2b	0.14	0.206	0.098	0.113	0.056	0.11	0.02	0.098	0.058	0.849	0.291	0.266	0.638	0.152	0.095	0.311	0.096	0.211	0.112	0.338	0.107	0.083	0.186	0.225
IgG3	0.064	0.113	0.062	0.041	0.047	0.057	0.039	0.069	0.074	0.194	0.288	0.128	0.091	0.034	0.178	0.176	0.04	0.129	0.043	0.032	0.012	0.01	0.094	0.066
Figure 3D
Gut				Spleen				Blood
PBS	SA-PGN	BS-PGN		PBS	SA-PGN	BS-PGN		PBS	SA-PGN	BS-PGN
55.3	51.4	51.3		45.7	43.8	54.1		40.8	42.3	42.9
53.5	42.9	51		47.6	50	45.9		41	40.8	40.5
51.4	48.6	50.4		44.9	39.8	48		39.8	36.8	40.1
51.5	47.8	52.3		42.2	45.8	48.8		40.1	40	43.5

## Sheet: Figure 4
Figure 4B				Figure 4C				Figure 4D
PBS	SA-PGN	BS-PGN		PBS	SA-PGN	BS-PGN		PBS	SA-PGN	BS-PGN
19.9	42	29.9		20.7	19.2	23.5		39.7	15.6	37.3
22.6	24.3	21.8		17.2	21.3	15.6		23.2	18.4	21.9
22	32.7	26.9		23	24.7	31.5		32.2	54	23.1
27.1	32.1	26.8		22.5	20.3	16.6		17.4	27.5	24.7
Figure 4E			Figure 4F			Figure 4G
CD4+IgG-	CD4+IgG+		CD4+IgG-	CD4+IgG+		CD4+IgG-	CD4+IgG+
12	54.9		13.5	56.5		13.7	33.1
13.3	58.9		24.6	74.5		8.07	18.1
18.2	61.1		15.4	51.2		9.43	23.5
21.7	69.8		15	54.3		6.16	22

## Sheet: Figure 5
Figure 5
IgG2b
Medium	SA-PGN	SA-PGN+TLR2-mAb	SA-PGN+iso	BS-PGN	TLR2-mAb	LPS+TGF-β
1.57	21.38	0	15.1703	3.14	0	83.57
0	27.95	0	19.6633	2.11	1.42	83.86
0	32.14	1.77	23.9688	0	0	80.66
1.96	39.66	1.7	31.5262	0	3.56	79.8
0	34.86	0	25.9973	0	0	86.14
IgG3
Medium	SA-PGN	SA-PGN+TLR2-mAb	SA-PGN+iso	BS-PGN	TLR2-mAb	LPS+TGF-β
0	19.89	2.76	14.1131	2.9	3.24	53.67
4.12	15.83	3.38	11.1367	6.65	1.98	59.37
7.19	22.73	2.4	16.9512	2.94	4.39	60.87
3.75	22.51	1.29	17.8935	1.52	0	62.1
1.72	36.07	3.42	26.8997	4.26	1.03	54.33

## Sheet: S1
Figure S1
anti-CD4 IgG			anti-CD4 IgM			anti-CD4 IgA			anti-CD4 IgG1			anti-CD4 IgG2			anti-CD4 IgG3			anti-CD4 IgG4
Healthy	HIV+		Healthy	HIV+		Healthy	HIV+/ART+		Healthy	HIV+/ART+		Healthy	HIV+/ART+		Healthy	HIV+/ART+		Healthy	HIV+/ART+
33.7	18.7		2.408	1.847		0.573	0.745		0.164	0.209		0.113	0.147		0.136	0.185		0.117	0.234
8.2	23.5		0.608	0.232		0.731	0.712		0.324	0.169		0.122	0.117		0.127	0.172		0.15	0.121
33.9	89.8		0.388	0.33		0.438	0.566		0.205	0.286		0.111	0.097		0.153	0.146		0.116	0.169
16	428.2		0.276	0.753		0.394	0.486		0.298	2.686		0.119	0.125		0.249	0.174		0.195	0.189
12.9	10		0.506	0.57		0.449	0.636		0.131	0.138		0.122	0.129		0.127	0.162		0.163	0.115
8.4	111.9		0.405	1.027		1.184	0.22		0.206	0.14		0.142	0.12		0.215	0.154		0.133	0.122
5.2	38		0.236	0.826		0.435	0.976		0.139	0.15		0.138	0.137		0.157	0.158		0.234	0.177
3.8	385.2		0.726	1.586		0.994	0.582		0.169	0.34		0.123	0.125		0.119	0.18		0.141	0.144
13.7	942.1		0.456	0.838		0.491	0.528		0.18	1.613		0.182	0.125		0.123	0.173		0.134	0.12
9.1	10.4		2.354	0.674		0.707	1.093		0.158	0.298		0.119	0.116		0.157	0.159		0.111	0.137
5.6	29.3		0.201	0.668		0.725	0.482		0.15	0.196		0.116	0.143		0.124	0.138		0.14	0.156
2	13.1		0.647	0.458		0.278	0.213		0.253	0.171		0.139	0.13		0.136	0.16		0.159	0.166
6.9	38.3		0.597	0.065		0.377	0.592		0.13	0.161		0.105	0.121		0.164	0.125		0.133	0.249
12.3	20.3		0.914	0.354		0.695	0.862		0.166	0.144		0.166	0.119		0.154	0.419		0.181	0.156
11.5	439.6		1.011	0.726		0.426	1.148		0.152	1.138		0.122	0.135		0.199	0.202		0.143	0.252
15	138.8			0.32		0.32	0.335		0.161	0.241		0.122	0.108		0.156	0.123		0.151	0.125
	19.8			1.243			1.112			0.162			0.115			0.137			0.408
	10.2			0.892			0.581			0.222			0.107			0.189			0.192
	8.8			0.909			0.286			0.145			0.114			0.182			0.122
	19.2			0.859			0.85			0.329			0.168			0.229			0.191
	826.1			1.069			0.457			1.484			0.119			0.343			0.148
	26.2			0.508			0.426			0.124			0.105			0.251			0.132
	171.1			0.602			0.437
	106.2			1.346			0.424			0.22			0.116			0.143			0.126
	180.2			0.703			0.235			0.514			0.118			0.237			0.135
	58.7									0.228			0.133			0.234			0.441

## Sheet: S3
Figure S3B				S3C
PBS	SA-PGN	BS-PGN		PBS	SA-PGN	BS-PGN
44.7	48.6	48.7		4.24	4.99	4.56
46.5	57.1	49		5.25	4.54	3.2
48.6	51.4	49.6		2.55	4.14	4.19
48.5	52.2	47.7		3.22	1.83	2.46

## Sheet: S4
S4A
Medium	SA-PGN-0.1μg	SA-PGN-1μg	SA-PGN-10μg
33.3	32.9	32.4	33.8
33	33	32.3	33.7
32.7	33.2	33.5	33.5
33	32.7	32.7	33.1
33	32	33.2	34
S4C
Medium	SA-PGN-0.1μg	SA-PGN-1μg	SA-PGN-10μg
0.3	0.34	0.31	0.31
0.19	0.14	0.24	0.23
0.29	0.28	0.29	0.32
0.31	0.22	0.32	0.3
0.33	0.17	0.33	0.32

## Sheet: S6
Figure 6
Medium	SA-PGN	BS-PGN	LPS+TGF-β
2.33	2.9	1.89	3.2
2.13	2.78	2.07	3.47
1.79	3.24	1.39	3.21
1.26	2.48	2.08	3.05
1.89	3.37	1.58	3.73
Medium	SA-PGN	BS-PGN	LPS+IFN-γ
3.63	6.29	2.9	4.66
2.83	5.03	2.42	5.55
3.2	5.19	2.96	5.09
3.6	6.62	3.82	4.73
3.05	6.33	4	4.94
